# Supplementary material for: Machine Learning-Assisted DFT Screening of Nitrogen-Doped Graphene Diatomic Catalysts for Nitrogen Reduction Reaction
Source: Molecules. 2025 Oct 20;30(20):4131. doi: 10.3390/molecules30204131 (PMC12565872; doi:10.3390/molecules30204131)
Supplement: Supplementary file 1 [file molecules-30-04131-s001.zip]

Archive with 1 entries (1 files):
- molecules-3840497-supplementary.pdf
